# Supplementary material for: Differential Organ Ageing Is Associated With Age‐Related Macular Degeneration
Source: Aging Cell. 2025 Jan 5;24(5):e14473. doi: 10.1111/acel.14473 (PMC12073918; doi:10.1111/acel.14473)
Supplement: Supplementary file 2 — Table S1. [file ACEL-24-e14473-s002.xlsx]

## Sheet: Supplementary Table 1
Supplementary table 1: Overview of read codes used in the computation of the incident AMD in our study. The read codes included, reached significant association with known modifiable and non modifiable AMD risk factors
Read Code Version	Read Code	Number of Samples	Significant association with known AMD risk factors
Read 2	F425.	280	YES
Read 2	F425z	91	YES
Read 2	F4250	77	YES
Read 2	F4251	164	YES
Read 2	F4252	114	YES
Read 2	F4253	12	YES
Read 2	F4254	166	YES
Read 2	F4255	1	YES
Read 2	F4256	5	YES
Read 2	F4257	209	YES
Read 2	F4258	162	YES
Read 2	F4259	40	YES
Read 2	F427G	1	YES
Read 2	F4343	1	YES
Read 3	X00eL	1	NO
Read 3	X00d1	396	NO
Read 3	X00eF	424	NO
Read 3	X75mg	2	YES
Read 3	X75mc	8	YES
Read 3	X75mb	8	YES
Read 3	X75mp	78	YES
Read 3	XaE5d	3	NO
Read 3	XaE0Y	4	NO
Read 3	XaE5t	4	NO
Read 3	XaE5R	8	NO
Read 3	XaE0a	11	NO
Read 3	XaE0Z	13	NO
Read 3	XaE5J	43	NO
Read 3	Xa9BN	273	YES
Read 3	XE18j	885	YES
Read 3	XE15y	49	YES
Read 3	XE15x	69	YES
Read 3	F434.	14	YES
Read 3	F4343	2	YES
Read 3	F427G	3	YES
Read 3	F425.	34	YES
Read 3	F425z	73	YES
Read 3	F4250	112	YES
Read 3	F4251	202	YES
Read 3	F4252	75	YES
Read 3	F4255	5	YES
Read 3	F4257	250	YES
Read 3	F4256	34	YES
Read 3	XaF41	5	YES
Read 3	F4254	25	YES
Read 3	2BB6.	61	NO
Read 3	2BB4.	127	NO

## Sheet: Supplementary Table 2
Supplementary Table 2: The table has an overview of the 52 AMD risk variants used to compute the genetic risk score
Locus Name	SNP	CHR:POS	Major/Minorallele	Minor allele frequency	OR (for minor allele)	P	Major Allele	Minor Allele	Used/Existed	Category
CFH	rs10922109	1:196,704,632	C/A	0.223	0.38	9.6x10–618	C	A	YES	Complement Related
CFH	rs570618	1:196,657,064	G/T	0.58	2.38	2.0x10–590	G	T	YES	Complement Related
CFH	rs121913059	1:196,716,375	C/T	0.003	20.28	8.9x10–24	C	T	YES	Complement Related
CFH	rs148553336	1:196,613,173	T/C	0.003	0.29	8.6x10–26	T	C	YES	Complement Related
CFH	rs187328863	1:196,380,158	C/T	0.054	2.27	1.1x10–68	C	T	YES	Complement Related
CFH(CFHR3/CFHR1)	rs61818925	1:196,815,450	G/T	0.284	0.6	6.0x10–165	G	T	YES	Complement Related
CFH	rs35292876	1:196,706,642	C/T	0.021	2.42	8.2x10–37	C	T	YES	Complement Related
CFH	rs191281603	1:196,958,651	C/G	0.007	1.07	0.68	C	G	YES	Complement Related
COL4A3	rs11884770	2:228,086,920	C/T	0.258	0.9	2.9x10–8	C	T	YES	Extracellular Matrix Related
ADAMTS9-AS2	rs62247658	3:64,715,155	T/C	0.466	1.14	1.8x10–14	T	C	YES	Extracellular Matrix Related
COL8A1	rs140647181	3:99,180,668	T/C	0.023	1.59	1.4x10–11	T	C	YES	Extracellular Matrix Related
COL8A1	rs55975637	3:99,419,853	G/A	0.132	1.15	1.3x10–8	G	A	YES	Extracellular Matrix Related
CFI	rs10033900	4:110,659,067	C/T	0.511	1.15	5.4x10–17	C	T	YES	Complement Related
CFI	rs141853578	4:110,685,820	C/T	0.003	3.64	6.3x10–10	C	T	YES	Complement Related
C9	rs62358361	5:39,327,888	G/T	0.016	1.8	1.3x10–14	G	T	YES	Complement Related
PRLR/SPEF2	rs114092250	5:35,494,448	G/A	0.016	0.7	2.1x10–8	G	A	YES	Remaining
C2/CFB/SKIV2L	rs116503776	6:31,930,462	G/A	0.09	0.57	1.2x10–103	G	A	NO	Complement Related
C2/CFB/SKIV2L	rs144629244	6:31,946,792	G/A	0.016	1.39	2.6x10–6	G	A	NO	Complement Related
C2/CFB/SKIV2L(PBX2)	rs114254831	6:32,155,581	A/G	0.284	1.13	9.4x10–12	A	G	NO	Complement Related
C2/CFB/SKIV2L	rs181705462	6:31,947,027	G/T	0.018	1.55	3.1x10–10	G	T	YES	Complement Related
VEGFA	rs943080	6:43,826,627	T/C	0.465	0.88	1.1x10–14	T	C	YES	Extracellular Matrix Related
KMT2E/SRPK2	rs1142	7:104,756,326	C/T	0.37	1.11	1.4x10–9	C	T	YES	Remaining
PILRB/PILRA	rs7803454	7:99,991,548	C/T	0.209	1.13	4.8x10–9	C	T	YES	Remaining
TNFRSF10A	rs79037040	8:23,082,971	T/G	0.451	0.9	4.5x10–11	T	G	YES	Remaining
MIR6130/RORB	rs10781182	9:76,617,720	G/T	0.328	1.11	2.6x10–9	G	T	YES	Remaining
TRPM3	rs71507014	9:73,438,605	GC/G	0.427	1.1	3.0x10–8	GC	G	YES	Remaining
TGFBR1	rs1626340	9:101,923,372	G/A	0.189	0.88	3.8x10–10	G	A	YES	Remaining
ABCA1	rs2740488	9:107,661,742	A/C	0.255	0.9	1.2x10–8	A	C	YES	Lipid Related
ARHGAP21	rs12357257	10:24,999,593	G/A	0.243	1.11	4.4x10–8	G	A	YES	Remaining
ARMS2/HTRA1	rs3750846	10:124,215,565	T/C	0.436	2.81	6.5x10–735	T	C	YES	ARMS2 Related
RDH5/CD63	rs3138141	12:56,115,778	C/A	0.222	1.16	4.3x10–9	C	A	YES	Remaining
ACAD10	rs61941274	12:112,132,610	G/A	0.024	1.51	1.1x10–9	G	A	YES	Remaining
B3GALTL	rs9564692	13:31,821,240	C/T	0.277	0.89	3.3x10–10	C	T	YES	Remaining
RAD51B	rs61985136	14:68,769,199	T/C	0.36	0.9	1.6x10–10	T	C	YES	Remaining
RAD51B	rs2842339	14:68,986,999	A/G	0.107	1.14	1.4x10–6	A	G	YES	Remaining
LIPC	rs2043085	15:58,680,954	T/C	0.35	0.87	4.3x10–15	T	C	YES	Lipid Related
LIPC	rs2070895	15:58,723,939	G/A	0.195	0.87	2.4x10–11	G	A	YES	Lipid Related
CETP	rs5817082	16:56,997,349	C/CA	0.232	0.84	3.6x10–19	C	CA	YES	Lipid Related
CETP	rs17231506	16:56,994,528	C/T	0.348	1.16	2.2x10–18	C	T	YES	Lipid Related
CTRB2/CTRB1	rs72802342	16:75,234,872	C/A	0.067	0.79	5.0x10–12	C	A	YES	Remaining
TMEM97/VTN	rs11080055	17:26,649,724	C/A	0.463	0.91	1.0x10–8	C	A	YES	Complement Related
NPLOC4/TSPAN10	rs6565597	17:79,526,821	C/T	0.4	1.13	1.5x10–11	C	T	YES	Remaining
C3	rs2230199	19:6,718,387	C/G	0.266	1.43	3.8x10–69	C	G	YES	Complement Related
C3	rs147859257	19:6,718,146	T/G	0.012	2.86	3.1x10–28	T	G	YES	Complement Related
C3(NRTN/FUT6)	rs12019136	19:5,835,677	G/A	0.036	0.71	2.4x10–15	G	A	YES	Complement Related
CNN2	rs67538026	19:1,031,438	C/T	0.46	0.9	2.6x10–8	C	T	YES	Remaining
APOE	rs429358	19:45,411,941	T/C	0.099	0.7	2.4x10–42	T	C	YES	Lipid Related
APOE(EXOC3L2/MARK4)	rs73036519	19:45,748,362	G/C	0.284	0.91	3.1x10–7	G	C	YES	Lipid Related
MMP9	rs142450006	20:44,614,991	TTTTC/T	0.124	0.141	0.85	TTTTC	T	NO	Remaining
C20orf85	rs201459901	20:56,653,724	T/TA	0.054	0.07	0.76	T	TA	YES	Remaining
SYN3/TIMP3	rs5754227	22:33,105,817	T/C	0.109	0.137	0.77	T	C	YES	Extracellular Matrix Related
SLC16A8	rs8135665	22:38,476,276	C/T	0.217	0.195	1.14	C	T	YES	Remaining

## Sheet: Table 2
Descrption of UK Biobank AMD patients
Description of participants in different AMD statuses in the UK Biobank
	AMD Group
Variable	AMD Status	AMD Incident	Self-Reported AMD	Inpatient AMD
Number of cases	2012	1309	3064	657
Mean Chronological age	62.71	62.86	61	60
SD Chronological age	5.73	5.61	6.35	6.53
Males	864	559	1229	254
Females	1148	750	1835	403
Mean BMI	28	27.99	27.4	27.2
Smoking (Current)	186	134	252	51
Mean Smoking Packyears	11.7	12.02	9.5	9.1
SD Smoking Packyears	19.2	19.09	17.72	16.14

## Sheet: Table 3
Description of participants used in the computation of biological age
	Group
Variable	Training Samples	Test Samples	AMD Samples (AMD Status)
Mean Chronological Age	55.1	62.76	62.71
SD Predicted Chronological Age	7.73	5.72	5.73
Mean Predicted Age (Mean age systems - Excluding Hepatic)	55.1	56.5	56.6
SD Predicted Age (Mean age systems - Excluding Hepatic)	2.36	1.88	1.88
Mean Predicted Age (Cardiovascular)	55.04	56.6	56.6
SD Predicted Age (Cardiovascular)	3.44	3.47	3.43
Mean Predicted Age (Pulmonary)	54.9	56.5	56.7
SD Predicted Age (Pulmonary)	3.72	3.27	3.28
Mean Predicted Age (Musculoskeletal)	55.1	56.5	56.7
SD Predicted Age (Musculoskeletal)	3.6	3.06	2.97
Mean Predicted Age (Metabolic)	55.1	56.3	56.4
SD Predicted Age (Metabolic)	3.39	2.99	3.09
Mean Predicted Age (Immune)	55.1	56.3	56.6
SD Predicted Age (Immune)	3.39	2.99	2.91
Mean Predicted Age (Hepatic)	55.09	56.1	56
SD Predicted Age (Hepatic)	3.31	2.79	2.84
Mean Predicted Age (Renal)	55.1	57.1	57.2
SD Predicted Age (Renal)	4.25	3.67	3.72
Number of individuals	147721	40240	2012
Males	68822	16937	864
Females	78899	23303	1148
Smoking (Current)	15841	3280	186
Mean Smoking Packyears	8.1	9.7	11.7
SD Smoking Packyears	15.34	17.69	19.2

## Sheet: Supplementary Table 3
Supplementary Table 3: The table has an overview of the epigenetic clocks risk variants used to compute the genetic risk score
Trait	Ethnicity	Locus Name	SNP	Chromosome	POS	Effect Allele	Effect Allele frequency	Beta	Standart Error	P Value
HannumAgeAccel	European	NFKB1	rs93059	4	103468518	A	0.4402	0.1804	0.0303	2.61994e-09
HannumAgeAccel	European	LINC01149 - HCP5	rs3093956	6	31426967	C	0.1858	0.2428	0.0396	8.71567e-10
HannumAgeAccel	European	KLF14	rs111731678	7	130418744	A	0.1939	-0.2266	0.0398	1.24485e-08
HannumAgeAccel	European	MTND1P18 - ZNF248	rs10508861	10	38064069	A	0.2505	0.2521	0.0351	6.85302e-13
HannumAgeAccel	European	ZNF248-AS1 - ZNF37CP	rs117932856	10	38164764	A	0.04	0.7878	0.0912	5.71266e-18
HannumAgeAccel	European	ARHGAP22	rs4838595	10	49675247	T	0.1217	-0.2576	0.0453	1.29643e-08
HannumAgeAccel	European	BLNK - DNTT	rs941997	10	98046836	T	0.2193	-0.3481	0.0363	8.84857e-22
HannumAgeAccel	European	TMEM151A - CD248	rs12417758	11	66076360	C	0.4539	0.2093	0.0304	5.7841e-12
HannumAgeAccel	European	ZFHX3	rs34970912	16	73068163	G	0.0352	0.5213	0.0939	2.82985e-08
IEAA	European	RERE - ENO1	rs2038903	1	8916517	T	0.4454	-0.1922	0.0304	2.57584e-10
IEAA	European	AKIRIN1	rs12043492	1	39457006	T	0.4212	0.2166	0.0313	4.51236e-12
IEAA	European	PBX1	rs2275558	1	164529120	A	0.2212	-0.2335	0.0402	6.3051e-09
IEAA	European	SELP - FIRRM	rs6687517	1	169622061	C	0.4798	0.2615	0.0303	6.11575e-18
IEAA	European	Intergenic Variant	rs7550821	1	208029947	T	0.2441	-0.2551	0.035	3.13259e-13
IEAA	European	EDARADD	rs1726672	1	236519502	T	0.3036	-0.2038	0.0329	5.84596e-10
IEAA	European	GACAT3 - CYRIA	rs4832646	2	16702399	C	0.2613	-0.2476	0.0348	1.11959e-12
IEAA	European	SMARCC1	rs79111787	3	47715545	C	0.0322	0.9076	0.1412	1.29496e-10
IEAA	European	LINC01565 - RPN1	rs2492286	3	128336298	T	0.1519	0.2808	0.0428	5.35387e-11
IEAA	European	TRIM59, TRIM59-IFT80	rs1047210	3	160154258	C	0.4751	0.1872	0.0301	4.99476e-10
IEAA	European	CXXC4-AS1 - RPL6P14	rs144317085	4	105806108	T	0.0388	-0.5136	0.0831	6.38967e-10
IEAA	European	TERT	rs2736100	5	1286516	A	0.4977	-0.2024	0.0305	3.22167e-11
IEAA	European	NHLRC1	rs10949481	6	18121029	T	0.0532	-1.0823	0.0699	4.48065e-54
IEAA	European	NHLRC1	rs10949483	6	18122506	A	0.392	0.3697	0.0314	5.32159e-32
IEAA	European	CARMIL1 - SCGN	rs10447389	6	25642577	A	0.2687	-0.2764	0.034	4.31379e-16
IEAA	European	HLA-A - HLA-W	rs28780071	6	29922667	T	0.3313	0.2035	0.0346	4.06558e-09
IEAA	European	PPP1R17	rs12666349	7	31728180	C	0.1972	-0.2548	0.0436	5.09508e-09
IEAA	European	P2RX3	rs55637147	11	57111396	C	0.4057	-0.2404	0.0318	4.0385e-14
IEAA	European	RPL30P12 - TMEM263-DT	rs10735418	12	107343376	C	0.3722	-0.1954	0.0321	1.14883e-09
IEAA	European	ATP8B4	rs12903325	15	50353277	G	0.2404	0.2216	0.0357	5.39085e-10
IEAA	European	ZFHX3	rs34003787	16	73071381	T	0.0862	0.3239	0.0581	2.47713e-08
IEAA	European	LINC01478	rs954794	18	42081925	A	0.1419	0.265	0.0439	1.57545e-09
IEAA	European	MRPL20P1 - RIPPLY3	rs57941717	21	38374179	T	0.2528	0.2908	0.0357	3.77224e-16
IEAA	European	TMEM121B	rs75243280	22	17601466	C	0.3314	0.2323	0.0339	7.25666e-12
PhenoAgeAccel	European	CYP2J2 - RN7SL475P	rs752223	1	60433076	A	0.0818	-0.5602	0.072	7.22067e-15
PhenoAgeAccel	European	EDARADD	rs678553	1	236525447	C	0.3108	-0.3265	0.0412	2.28592e-15
PhenoAgeAccel	European	GACAT3 - CYRIA	rs62114564	2	16706080	T	0.2603	-0.2379	0.0435	4.5267e-08
PhenoAgeAccel	European	Intergenic Variant	rs4294009	6	18106076	G	0.3883	0.3359	0.0393	1.26248e-17
PhenoAgeAccel	European	Intergenic Variant	rs75407001	6	18120293	T	0.0488	-1.1184	0.1172	1.39212e-21
PhenoAgeAccel	European	PURB	rs1990053	7	44925896	A	0.4231	0.2573	0.0384	2.07678e-11
PhenoAgeAccel	European	Intergenic Variant	rs11253338	10	759559	T	0.184	0.2846	0.0494	8.35509e-09
PhenoAgeAccel	European	Intergenic Variant	rs11190127	10	101271982	A	0.3786	0.2484	0.0397	3.92637e-10
PhenoAgeAccel	European	UBASH3B	rs73028070	11	122681835	A	0.0786	-0.4329	0.0768	1.73321e-08
PhenoAgeAccel	European	SPATA22 - ASPA	rs3829957	17	3378876	T	0.1974	-0.3796	0.0482	3.39332e-15
PhenoAgeAccel	European	MSI2	rs116853700	17	55466295	A	0.0425	0.5517	0.0976	1.5798e-08
PhenoAgeAccel	European	LINCO1478	rs7228835	18	41969071	C	0.1217	-0.5144	0.061	3.37529e-17

## Sheet: Supplementary Table 4
Supplementary Table 4: Associations of different AMD definitions with known AMD risk factors
	Odds Ratio	P Value	CI 2.5%	CI 97.5%	Log of the odds ratio
AMD Incident
Age	1.14047	3.30448e-147	1.12928	1.15202	0.131436
Genetic Risk Score	1.58904	7.85817e-53	1.49758	1.68629	0.46313
rs1061170	1.59524	1.36552e-27	1.46656	1.73522	0.467023
rs10490924	1.78567	1.11834e-36	1.63152	1.95269	0.579794
Sex(Males)	0.814321	0.000317308	0.727956	0.910415	-0.2054
BMI	1.0168	0.0042358	1.00515	1.02837	0.0166613
Packyears	1.09237	0.00034004	1.0397	1.14525	0.088352
Selfreported AMD
Age	1.09116	1.3943e-207	1.08515	1.09728	0.0872441
Genetic Risk Score	1.3348	1.98214e-49	1.28466	1.38692	0.288785
rs1061170	1.33468	5.79679e-25	1.26341	1.40986	0.28869
rs10490924	1.38601	1.59468e-25	1.30327	1.47319	0.326429
Sex(Males)	0.75591	8.69382e-14	0.702202	0.813455	-0.279832
BMI	1.00118	0.764219	0.993443	1.00888	0.00117992
Packyears	1.00945	0.61587532191938787473617367140832357108592987060546875000000000000000000000000000000000000000000000000000000000000000000000000000000000000000000000000000000000000000000000000000000000000000000000000000000000000000000000000000000000000000000000000000000000000000000000000000000000000000000000000000000000	0.972493	1.04663	0.00940208
Inpatient AMD
Age	1.0624	3.73277e-26	1.05068	1.07452	0.06053
Genetic Risk Score	1.43121	6.31966e-18	1.31928	1.55275	0.358519
rs1061170	1.38922	3.06671e-08	1.23639	1.56046	0.32874
rs10490924	1.71466	2.15436e-17	1.51236	1.94037	0.539212
Sex(Males)	0.716164	3.87662e-05	0.610268	0.838908	-0.333846
BMI	0.988532	0.179812	0.971788	1.0051	-0.0115342
Packyears	1.00914	0.823965	0.928832	1.09035	0.00909483

## Sheet: Supplementary Table 5
Supplementary Table 5: Performance of the models in the training and test dataset
Model Group	Organ System	Coefficient of Determination (R2)	Coefficient of Correlation ®	P Value <
Training	Cardiovascular	0.17	0.412311	2.2e-16
Test	Cardiovascular	0.13	0.360555	2.2e-16
Training	Pulmonary	0.19	0.43589	2.2e-16
Test	Pulmonary	0.146	0.382099	2.2e-16
Training	Muscosceletal	0.22	0.469042	2.2e-16
Test	Muscosceletal	0.129	0.359166	2.2e-16
Training	Hepatic	0.15	0.387298	2.2e-16
Test	Hepatic	0.074	0.272029	2.2e-16
Training	Immune	0.198	0.444972	2.2e-16
Test	Immune	0.076	0.275681	2.2e-16
Training	Metabolic	0.17	0.412311	2.2e-16
Test	Metabolic	0.092	0.303315	2.2e-16
Training	Renal	0.27	0.519615	2.2e-16
Test	Renal	0.16	0.4	2.2e-16

## Sheet: Supplementary Table 6
Supplementary Table 6:Association results of modifiable factors with biological aging
	Difference in years	P Value	2.5% CI	97.5% CI
Packyears (per S.D.)
Hepatic Both Sexes	0.0653283	2.2521e-38	0.0554445	0.075212
Metabolic Both Sexes	0.221202	0	0.211257	0.231147
Immune Both Sexes	0.165759	5.71534e-236	0.155861	0.175656
Renal Both Sexes	0.125545	5.0881e-99	0.113898	0.137192
Muscoskeletal Both Sexes	0.154674	7.46206e-191	0.144392	0.164956
Cardiovascular Both Sexes	0.0165199	0.00175762	0.00617011	0.0268697
Pulmonary Both Sexes	0.421744	0	0.411037	0.432452
Mean Without Hepatic Both Sexes	0.184241	0	0.179023	0.189458
BMI (per S.D.)
Hepatic Both Sexes	0.207429	0	0.197607	0.217251
Metabolic Both Sexes	0.512923	0	0.50304	0.522806
Immune Both Sexes	0.390721	0	0.380886	0.400557
Renal Both Sexes	0.564439	0	0.552866	0.576013
Muscoskeletal Both Sexes	0.182938	2.43025e-269	0.172721	0.193155
Cardiovascular Both Sexes	0.0587045	4.76745e-29	0.0484195	0.0689895
Pulmonary Both Sexes	0.333944	0	0.323303	0.344584
Mean Without Hepatic Both Sexes	0.340612	0	0.335427	0.345796
Risky Alcohol Intake (yes vs. no)
Hepatic Both Sexes	-0.105351	1.76524e-25	-0.125142	-0.0855598
Metabolic Both Sexes	0.172345	1.64024e-64	0.152431	0.192259
Immune Both Sexes	-0.0174505	0.084388	-0.0372691	0.00236806
Renal Both Sexes	-0.578142	0	-0.601463	-0.554821
Muscoskeletal Both Sexes	-0.374715	3.18455e-278	-0.395303	-0.354127
Cardiovascular Both Sexes	0.020279	0.0551333	-0.000445583	0.0410036
Pulmonary Both Sexes	-0.295532	1.4077e-160	-0.316973	-0.274091
Mean Without Hepatic Both Sexes	-0.178869	1.71173e-246	-0.189317	-0.168422

## Sheet: Supplementary Table 7
Supplementary Table 7: Association between incident AMD and biological aging in a linear model adjusted for confounders
Analysis	Organ System	Difference in years	CI 2.5%	CI 97.5%	P value	Cases	Controls
Both Sexes - AMD incident	Hepatic	-0.254242	-0.402239	-0.106245	0.000760364	1309	40240
Both Sexes - AMD incident	Metabolic	0.0689982	-0.0864023	0.224399	0.384166	1309	40240
Both Sexes - AMD incident	Immune	0.215363	0.0598311	0.370895	0.00665003	1309	40240
Both Sexes - AMD incident	Renal	-0.0107831	-0.194033	0.172467	0.908181	1309	40240
Both Sexes - AMD incident	Musculoskeletal	-0.023222	-0.180025	0.133581	0.771609	1309	40240
Both Sexes - AMD incident	Cardiovascular	0.0563082	-0.122267	0.234883	0.536558	1309	40240
Both Sexes - AMD incident	Pulmonary	0.0960523	-0.0675689	0.259673	0.249898	1309	40240
Both Sexes - AMD incident	Mean (No Hepatic)	0.0671194	-0.0127575	0.146996	0.0995701	1309	40240
Both Sexes - AMD incident - under 60	Hepatic	-0.417296	-0.788	-0.0465921	0.0273671	269	8903
Both Sexes - AMD incident - under 60	Metabolic	0.162832	-0.215355	0.54102	0.398695	269	8903
Both Sexes - AMD incident - under 60	Immune	0.478024	0.103934	0.852115	0.0122682	269	8903
Both Sexes - AMD incident - under 60	Renal	-0.0640534	-0.496929	0.368822	0.771778	269	8903
Both Sexes - AMD incident - under 60	Musculoskeletal	0.132781	-0.255073	0.520634	0.502188	269	8903
Both Sexes - AMD incident - under 60	Cardiovascular	0.347652	-0.0365042	0.731808	0.076104	269	8903
Both Sexes - AMD incident - under 60	Pulmonary	0.40174	0.00161263	0.827093	0.0440766	269	8903
Both Sexes - AMD incident - under 60	Mean (No Hepatic)	0.243163	0.0464951	0.43983	0.0153847	269	8903
Both Sexes - AMD incident - over 60	Hepatic	-0.221782	-0.385052	-0.0585111	0.00776125	973	29497
Both Sexes - AMD incident - over 60	Metabolic	0.0336564	-0.140047	0.20736	0.704116	973	29497
Both Sexes - AMD incident - over 60	Immune	0.143334	-0.0315162	0.318184	0.10812	973	29497
Both Sexes - AMD incident - over 60	Renal	0.0438904	-0.162925	0.250706	0.677442	973	29497
Both Sexes - AMD incident - over 60	Musculoskeletal	-0.0704181	-0.243712	0.102876	0.425768	973	29497
Both Sexes - AMD incident - over 60	Cardiovascular	-0.0321818	-0.240186	0.175822	0.7617	973	29497
Both Sexes - AMD incident - over 60	Pulmonary	-0.00916518	-0.190235	0.171905	0.920971	973	29497
Both Sexes - AMD incident - over 60	Mean (No Hepatic)	0.0181858	-0.0701772	0.106549	0.686662	973	29497
Males - AMD incident	Hepatic	-0.136633	-0.345172	0.0719064	0.199076	559	16939
Males - AMD incident	Metabolic	0.0627029	-0.16479	0.290196	0.589029	559	16939
Males - AMD incident	Immune	0.297441	0.0592383	0.535643	0.0143927	559	16939
Males - AMD incident	Renal	0.0366265	-0.25139	0.324643	0.803161	559	16939
Males - AMD incident	Musculoskeletal	0.097919	-0.149105	0.344943	0.437184	559	16939
Males - AMD incident	Cardiovascular	0.308584	0.0564521	0.560716	0.016452	559	16939
Males - AMD incident	Pulmonary	0.1497	-0.100061	0.399461	0.240078	559	16939
Males - AMD incident	Mean (No Hepatic)	0.158829	0.0400215	0.277636	0.00879082	559	16939
Males - AMD incident - under 60	Hepatic	0.119611	-0.394181	0.633402	0.648102	105	3347
Males - AMD incident - under 60	Metabolic	0.232877	-0.292506	0.75826	0.384873	105	3347
Males - AMD incident - under 60	Immune	0.780245	0.195645	1.36484	0.00891425	105	3347
Males - AMD incident - under 60	Renal	0.329428	-0.333873	0.992728	0.330245	105	3347
Males - AMD incident - under 60	Musculoskeletal	0.515081	-0.119112	1.14927	0.111384	105	3347
Males - AMD incident - under 60	Cardiovascular	0.357504	-0.174802	0.889809	0.187993	105	3347
Males - AMD incident - under 60	Pulmonary	0.437492	-0.238478	1.11346	0.204545	105	3347
Males - AMD incident - under 60	Mean (No Hepatic)	0.442104	0.153419	0.730789	0.00269588	105	3347
Males - AMD incident - over 60	Hepatic	-0.17797	-0.412002	0.0560622	0.136092	428	12804
Males - AMD incident - over 60	Metabolic	0.0485114	-0.211658	0.308681	0.714752	428	12804
Males - AMD incident - over 60	Immune	0.202565	-0.0648804	0.470009	0.137667	428	12804
Males - AMD incident - over 60	Renal	0.026458	-0.30227	0.355186	0.874645	428	12804
Males - AMD incident - over 60	Musculoskeletal	-0.0152954	-0.287393	0.256802	0.912264	428	12804
Males - AMD incident - over 60	Cardiovascular	0.302609	0.00806606	0.597153	0.0440485	428	12804
Males - AMD incident - over 60	Pulmonary	0.0967532	-0.172412	0.365919	0.481081	428	12804
Males - AMD incident - over 60	Mean (No Hepatic)	0.110267	-0.0230056	0.243539	0.104874	428	12804
Females - AMD incident	Hepatic	-0.323377	-0.528944	-0.117809	0.0020491	750	23306
Females - AMD incident	Metabolic	0.0598588	-0.15132	0.271037	0.578501	750	23306
Females - AMD incident	Immune	0.146596	-0.058585	0.351778	0.161403	750	23306
Females - AMD incident	Renal	-0.0330709	-0.270022	0.20388	0.784423	750	23306
Females - AMD incident	Musculoskeletal	-0.0992335	-0.301673	0.103206	0.336662	750	23306
Females - AMD incident	Cardiovascular	-0.142063	-0.389581	0.105455	0.260609	750	23306
Females - AMD incident	Pulmonary	0.0485727	-0.168025	0.26517	0.660267	750	23306
Females - AMD incident	Mean (No Hepatic)	-0.00322325	-0.110689	0.104243	0.953121	750	23306
Females - AMD incident - under 60	Hepatic	-0.678869	-1.17961	-0.178129	0.00788838	164	5556
Females - AMD incident - under 60	Metabolic	0.121671	-0.393352	0.636695	0.64329	164	5556
Females - AMD incident - under 60	Immune	0.277938	-0.205532	0.761409	0.259795	164	5556
Females - AMD incident - under 60	Renal	-0.268505	-0.830182	0.293171	0.348723	164	5556
Females - AMD incident - under 60	Musculoskeletal	-0.0673303	-0.554863	0.420203	0.786604	164	5556
Females - AMD incident - under 60	Cardiovascular	0.356981	-0.169351	0.883313	0.183699	164	5556
Females - AMD incident - under 60	Pulmonary	0.37682	-0.128633	0.882274	0.143938	164	5556
Females - AMD incident - under 60	Mean (No Hepatic)	0.132929	-0.126325	0.392184	0.314863	164	5556
Females - AMD incident - over 60	Hepatic	-0.232583	-0.458163	-0.00700383	0.0432994	545	16693
Females - AMD incident - over 60	Metabolic	0.0109008	-0.222048	0.243849	0.926919	545	16693
Females - AMD incident - over 60	Immune	0.0960883	-0.134394	0.326571	0.413844	545	16693
Females - AMD incident - over 60	Renal	0.086603	-0.177427	0.350633	0.520283	545	16693
Females - AMD incident - over 60	Musculoskeletal	-0.0924693	-0.31603	0.131091	0.417527	545	16693
Females - AMD incident - over 60	Cardiovascular	-0.301724	-0.59204	-0.0114083	0.0416527	545	16693
Females - AMD incident - over 60	Pulmonary	-0.100565	-0.345239	0.144108	0.420462	545	16693
Females - AMD incident - over 60	Mean (No Hepatic)	-0.0501944	-0.168038	0.0676493	0.403793	545	16693

## Sheet: Supplementary Table 8
Supplmentary Table 8: Association between biological age gap and AMD incidence in a multivariate model
Analysis	Organ System	Difference in years	CI 2.5%	CI 97.5%	P value	Cases	Controls
Both Sexes - AMD incident	Hepatic	-0.252677	-0.390676	-0.114679	0.000332536	1309	40240
Both Sexes - AMD incident	Metabolic	-0.0345973	-0.172953	0.103759	0.624049	1309	40240
Both Sexes - AMD incident	Immune	0.198539	0.059764	0.337315	0.00504793	1309	40240
Both Sexes - AMD incident	Renal	0.0723876	-0.100291	0.245066	0.411282	1309	40240
Both Sexes - AMD incident	Musculoskeletal	0.00701454	-0.140487	0.154516	0.925737	1309	40240
Both Sexes - AMD incident	Cardiovascular	0.0594503	-0.117991	0.236892	0.511384	1309	40240
Both Sexes - AMD incident	Pulmonary	0.0981624	-0.0620052	0.25833	0.229663	1309	40240
Both Sexes - AMD incident - under 60	Hepatic	-0.296475	-0.48353	-0.10942	0.00189458	269	8903
Both Sexes - AMD incident - under 60	Metabolic	0.00363649	-0.179591	0.186864	0.96897	269	8903
Both Sexes - AMD incident - under 60	Immune	0.134152	-0.0447201	0.313024	0.141568	269	8903
Both Sexes - AMD incident - under 60	Renal	0.0714745	-0.147334	0.290283	0.52201	269	8903
Both Sexes - AMD incident - under 60	Musculoskeletal	-0.0206529	-0.20417	0.162864	0.825418	269	8903
Both Sexes - AMD incident - under 60	Cardiovascular	-0.136824	-0.383031	0.109382	0.276048	269	8903
Both Sexes - AMD incident - under 60	Pulmonary	0.0680819	-0.145133	0.281297	0.531406	269	8903
Both Sexes - AMD incident - over 60	Hepatic	-0.145862	-0.345468	0.0537429	0.152061	973	29497
Both Sexes - AMD incident - over 60	Metabolic	-0.0784623	-0.287188	0.130263	0.461239	973	29497
Both Sexes - AMD incident - over 60	Immune	0.265503	0.047154	0.483852	0.0171643	973	29497
Both Sexes - AMD incident - over 60	Renal	0.084348	-0.191912	0.360608	0.549541	973	29497
Both Sexes - AMD incident - over 60	Musculoskeletal	0.0678838	-0.170919	0.306686	0.577403	973	29497
Both Sexes - AMD incident - over 60	Cardiovascular	0.305749	0.055767	0.555732	0.0165238	973	29497
Both Sexes - AMD incident - over 60	Pulmonary	0.111491	-0.130513	0.353494	0.366531	973	29497
Males - AMD incident	Hepatic	-0.219569	-0.374061	-0.0650763	0.00534511	559	16939
Males - AMD incident	Metabolic	-0.0326419	-0.188678	0.123394	0.681787	559	16939
Males - AMD incident	Immune	0.141199	-0.0159836	0.298382	0.0782943	559	16939
Males - AMD incident	Renal	0.119614	-0.0776522	0.31688	0.23465	559	16939
Males - AMD incident	Musculoskeletal	-0.03229	-0.197454	0.132874	0.701579	559	16939
Males - AMD incident	Cardiovascular	-0.0228832	-0.229585	0.183818	0.828218	559	16939
Males - AMD incident	Pulmonary	0.00166949	-0.175988	0.179327	0.985305	559	16939
Males - AMD incident - under 60	Hepatic	-0.2287	-0.439733	-0.0176684	0.0336669	105	3347
Males - AMD incident - under 60	Metabolic	-0.0209837	-0.225445	0.183477	0.840573	105	3347
Males - AMD incident - under 60	Immune	0.100932	-0.10182	0.303684	0.329199	105	3347
Males - AMD incident - under 60	Renal	0.155838	-0.0936121	0.405288	0.220771	105	3347
Males - AMD incident - under 60	Musculoskeletal	-0.0377116	-0.245671	0.170247	0.722258	105	3347
Males - AMD incident - under 60	Cardiovascular	-0.2868	-0.575843	0.00224322	0.0518045	105	3347
Males - AMD incident - under 60	Pulmonary	-0.0791862	-0.320729	0.162357	0.520499	105	3347
Males - AMD incident - over 60	Hepatic	-0.172322	-0.396165	0.0515213	0.131327	428	12804
Males - AMD incident - over 60	Metabolic	-0.0555034	-0.295169	0.184162	0.649877	428	12804
Males - AMD incident - over 60	Immune	0.180227	-0.0657492	0.426203	0.150969	428	12804
Males - AMD incident - over 60	Renal	0.101234	-0.213967	0.416434	0.529004	428	12804
Males - AMD incident - over 60	Musculoskeletal	-0.0181332	-0.281664	0.245398	0.892713	428	12804
Males - AMD incident - over 60	Cardiovascular	0.30148	0.00974042	0.59322	0.0428271	428	12804
Males - AMD incident - over 60	Pulmonary	0.0802414	-0.1812	0.341683	0.547447	428	12804
Females - AMD incident	Hepatic	-0.459069	-0.794078	-0.12406	0.00724148	750	23306
Females - AMD incident	Metabolic	-0.0760861	-0.407148	0.254976	0.652356	750	23306
Females - AMD incident	Immune	0.427459	0.0968053	0.758113	0.0112896	750	23306
Females - AMD incident	Renal	0.0425259	-0.354883	0.439934	0.83386	750	23306
Females - AMD incident	Musculoskeletal	0.163536	-0.191226	0.518298	0.366225	750	23306
Females - AMD incident	Cardiovascular	0.36059	-0.0218772	0.743057	0.0646204	750	23306
Females - AMD incident	Pulmonary	0.351962	-0.044186	0.74811	0.0816153	750	23306
Females - AMD incident - under 60	Hepatic	-0.608535	-1.04537	-0.171696	0.00633568	164	5556
Females - AMD incident - under 60	Metabolic	-0.0100871	-0.453342	0.433168	0.964418	164	5556
Females - AMD incident - under 60	Immune	0.282856	-0.138542	0.704253	0.188271	164	5556
Females - AMD incident - under 60	Renal	-0.0400322	-0.539981	0.459917	0.875272	164	5556
Females - AMD incident - under 60	Musculoskeletal	0.107204	-0.315668	0.530077	0.619219	164	5556
Females - AMD incident - under 60	Cardiovascular	0.36752	-0.155632	0.890671	0.168508	164	5556
Females - AMD incident - under 60	Pulmonary	0.376361	-0.118304	0.871026	0.135876	164	5556
Females - AMD incident - over 60	Hepatic	0.00090478	-0.495157	0.496967	0.997147	545	16693
Females - AMD incident - over 60	Metabolic	-0.0901773	-0.568728	0.388373	0.711806	545	16693
Females - AMD incident - over 60	Immune	0.648999	0.116412	1.18159	0.0169383	545	16693
Females - AMD incident - over 60	Renal	0.25001	-0.391674	0.891693	0.444979	545	16693
Females - AMD incident - over 60	Musculoskeletal	0.396941	-0.217652	1.01153	0.205489	545	16693
Females - AMD incident - over 60	Cardiovascular	0.364982	-0.165677	0.895642	0.177581	545	16693
Females - AMD incident - over 60	Pulmonary	0.224876	-0.431546	0.881299	0.501834	545	16693

[truncated: 2 more sheets: Supplementary Table 9, Supplementary Table 10]
